# Supplementary material for: Linking molecular mechanisms to their evolutionary consequences: a primer
Source: Genetics. 2024 Nov 27;229(2):iyae191. doi: 10.1093/genetics/iyae191 (PMC11796464; doi:10.1093/genetics/iyae191)
Supplement: iyae191_Supplementary_Data [file iyae191_supplementary_data.zip]

Archive with 2 entries (2 files):
- Supplemental_Data_1_GENETICS-2024-307483.xlsx
- Supplemental_Table_and_Figures_GENETICS-2024-307483.docx
