# Supplementary material for: Linking molecular mechanisms to their evolutionary consequences: a primer
Source: Genetics. 2024 Nov 27;229(2):iyae191. doi: 10.1093/genetics/iyae191 (PMC11796464; doi:10.1093/genetics/iyae191)
Supplement: iyae191_Supplementary_Data [file iyae191_supplementary_data.zip › Supplemental_Data_1_GENETICS-2024-307483.xlsx]

## Sheet: OFF->ON
OFF->ON measurements
average fluorescence of 6 replicates, blank corrected, then normalized, at each time point, by the corresponding ON->ON measurement of the wild-type
	time point (min)	WT	M1	M2	M3	M4	M5	M6	M7	M8	M9
	0	0.0153334	0.121392	0.184356	0.240162	0.496983	0.0132978	0.0217933	0.0830231	0.0848655	0.228907
	20	0.00983454	0.125216	0.175903	0.233287	0.519583	0.00986748	0.0230928	0.0772138	0.0853492	0.228388
	40	0.0208322	0.117568	0.192809	0.247037	0.474382	0.0167282	0.0204938	0.0888324	0.0785548	0.229427
	60	0.0101411	0.129084	0.18805	0.259193	0.473967	0.00465832	0.0162133	0.0784703	0.0886566	0.236266
	80	0.0141369	0.15466	0.235209	0.306086	0.504101	0.00662685	0.0128301	0.0908208	0.0869013	0.233535
	100	0.0173447	0.200355	0.295979	0.397809	0.530625	0.00185691	0.00502698	0.102692	0.107758	0.248627
	120	0.0332049	0.315053	0.430455	0.545514	0.589396	0.000567302	0.00474789	0.130592	0.147148	0.283665
	140	0.062899	0.422127	0.525539	0.672826	0.619837	-0.00559624	0.00307157	0.151082	0.165745	0.292863
	160	0.12028	0.531198	0.614653	0.804329	0.652173	-0.000641556	0.00914473	0.177529	0.188097	0.300243
	180	0.215514	0.650425	0.745347	0.952091	0.68972	0.00836839	0.0206729	0.192768	0.21586	0.329171
	200	0.323657	0.767896	0.840495	1.09088	0.743659	0.0234055	0.0469341	0.213002	0.233819	0.337867
	220	0.455482	0.863194	0.912023	1.19313	0.756802	0.0374455	0.0818872	0.228095	0.250492	0.360056
	240	0.620054	1.01809	1.03312	1.32408	0.817252	0.0538194	0.125661	0.243715	0.274817	0.384574
	260	0.755039	1.15996	1.14321	1.49513	0.854269	0.0642548	0.158734	0.244138	0.281199	0.39468
	280	0.974446	1.25423	1.29472	1.62832	0.890426	0.0658838	0.182708	0.238419	0.275065	0.39614

## Sheet: ON->OFF
ON->OFF measurements
average fluorescence of 6 replicates, blank corrected, then normalized, at each time point, by the corresponding ON->ON measurement of the wild-type
	time point (min)	WT	M1	M2	M3	M4	M5	M6	M7	M8	M9
	0	1.03746	0.879661	1.18015	1.22449	1.21168	0.133766	0.512266	0.255531	0.221265	0.4825
	20	1.04453	0.874672	1.15358	1.19836	1.1982	0.132428	0.478272	0.256798	0.208361	0.458576
	40	1.0304	0.88465	1.20672	1.25063	1.22517	0.135104	0.546261	0.254263	0.207773	0.506423
	60	0.972043	0.880473	1.18058	1.30068	1.22704	0.119642	0.478094	0.260037	0.241186	0.500658
	80	0.848536	0.802404	1.10851	1.19272	1.19662	0.0967798	0.465343	0.23875	0.227741	0.499035
	100	0.720854	0.708005	0.970983	1.06755	1.18754	0.0863871	0.394374	0.209321	0.198424	0.493155
	120	0.58997	0.599563	0.852769	0.951352	1.20822	0.066178	0.312006	0.185282	0.173678	0.500587
	140	0.471427	0.490895	0.684571	0.794269	1.17218	0.058019	0.2325	0.150644	0.136392	0.472019
	160	0.365404	0.399551	0.568548	0.681297	1.12885	0.0335574	0.165022	0.13029	0.115768	0.454373
	180	0.275059	0.312011	0.465648	0.568511	1.09629	0.0187259	0.115474	0.102207	0.0961235	0.431663
	200	0.204584	0.24713	0.368644	0.477411	1.04913	0.011412	0.0804717	0.0869826	0.0814199	0.40654
	220	0.149683	0.194997	0.298485	0.405863	1.00065	0.00728787	0.0570649	0.0748109	0.0704242	0.389515
	240	0.107704	0.161981	0.248795	0.353046	0.995453	0.00343598	0.0380062	0.067424	0.0630859	0.384612
	260	0.075829	0.136193	0.21309	0.315324	0.945957	0.00261699	0.0264663	0.0643105	0.059596	0.369251
	280	0.0562961	0.112657	0.190792	0.284002	0.900081	0.00184683	0.0213412	0.0624343	0.0576424	0.358938
